# Supplementary material for: SIRL-1 deficiency reveals pro-inflammatory IL-8 axis in inflammatory bowel disease: a novel diagnostic ratio
Source: Front Immunol. 2026 Apr 17;17:1805306. doi: 10.3389/fimmu.2026.1805306 (PMC13132746; doi:10.3389/fimmu.2026.1805306)
Supplement: Supplementary file 1 [file Table1.xlsx]

## Sheet: Sheet1
Patient ID	Age (years)	Sex	Diagnosis	Disease Statusa	Activity Scoreb
P01	72	F	UC	ACTIVE	12
P02	82	M	UC	ACTIVE	6
P03	44	F	CD	REMISSION	103.77
P04	18	M	CD	ACTIVE	445.4
P05	52	M	UC	REMISSION	2
P06	31	M	CD	REMISSION	140.2
P07	76	M	UC	ACTIVE	9
P08	77	F	UC	REMISSION	1
P09	71	M	UC	REMISSION	2
P10	27	M	CD	REMISSION	142.4
P11	34	M	UC	ACTIVE	5
P12	65	F	UC	ACTIVE	3
P13	68	M	UC	REMISSION	1
P14	75	M	UC	ACTIVE	7
P15	65	F	CD	REMISSION	93.22
P16	50	F	UC	ACTIVE	5
P17	63	M	UC	REMISSION	1
P18	46	F	CD	REMISSION	142.23
P19	31	M	CD	REMISSION	143.82
P20	64	M	UC	ACTIVE	3
P21	20	M	CD	REMISSION	95.46
P22	34	M	UC	REMISSION	2
P23	33	M	CD	REMISSION	117.05
P24	25	M	UC	REMISSION	1
P25	63	M	UC	REMISSION	1
P26	67	M	UC	REMISSION	2
P27	48	M	CD	REMISSION	85.09
P28	56	F	UC	ACTIVE	6
P29	38	M	UC	REMISSION	2
P30	62	F	CD	REMISSION	109.4
P31	25	M	UC	REMISSION	1
P32	40	F	CD	REMISSION	110.09
P33	40	M	CD	ACTIVE	150
P34	33	M	CD	REMISSION	121.6
P35	29	M	CD	ACTIVE	167.4
P36	69	M	UC	REMISSION	1
P37	57	F	UC	REMISSION	1
P38	30	M	UC	REMISSION	2
P39	39	M	CD	ACTIVE	255.02
P40	29	F	CD	REMISSION	142.6
P41	33	M	CD	ACTIVE	161.94
P42	33	M	CD	ACTIVE	183.97
P43	65	F	UC	REMISSION	2
P44	61	F	CD	ACTIVE	154.66
P45	23	M	UC	ACTIVE	3
P46	64	F	CD	REMISSION	148.77
P47	64	M	CD	REMISSION	148.06
P48	57	M	CD	ACTIVE	163.89
P49	64	M	UC	REMISSION	1
P50	35	M	CD	ACTIVE	156.41
P51	46	M	CD	ACTIVE	179.11
P52	37	F	CD	ACTIVE	163.22
P53	63	F	CD	ACTIVE	158.55
P54	26	F	UC	ACTIVE	NAc
P55	33	M	CD	REMISSION	NA
P56	41	M	CD	REMISSION	NA
P57	35	M	CD	REMISSION	NA
P58	38	M	UC	ACTIVE	NA
P59	49	M	CD	REMISSION	NA
P60	63	F	UC	ACTIVE	NA
Notes: Abbreviations: F: Female; M: Male; NA: Not Available. a Disease Status: Defined based on activity scores or confirmed clinical diagnosis. ACTIVE: UC with modified Mayo > 2 or CD with CDAI ≥ 150. REMISSION: UC with modified Mayo ≤ 2 or CD with CDAI < 150. b Activity Score: Modified Mayo Score for UC (range 0-12) and CDAI for CD (range 0-600). c NA (Not Available): For these follow-up patien…
